# Supplementary material for: Molecular Dynamics Simulations of the Spike Protein Receptor Binding Domain Adsorption to Material Surfaces
Source: J Phys Chem B. 2025 Oct 22;129(44):11421–9. doi: 10.1021/acs.jpcb.5c04391 (PMC12598867; doi:10.1021/acs.jpcb.5c04391)
Supplement: Supplementary file 1 [file jp5c04391_si_001.zip]

Archive with 5 entries (4 files):
- Movies/
- Movies/SAM Movie.mp4
- Movies/Siloxide movie.mp4
- Movies/Undercoordinated Movie.mp4
- Movies/Water Movie.mp4
